# Supplementary material for: First documented case of a fatal autochthonous Usutu virus infection in an immunocompromised patient in Hungary: a clinical-virological report and implications from the literature
Source: Virol J. 2025 Jul 29;22:261. doi: 10.1186/s12985-025-02890-9 (PMC12309071; doi:10.1186/s12985-025-02890-9)
Supplement: Supplementary file 1 — Supplementary Material 1 [file 12985_2025_2890_MOESM1_ESM.xlsx]

## Sheet: Munka2
		Clinical sample	Microbiological targets	Technique	Kit
	Blood cultures	Whole blood	Bacteria and fungi	Routine culturing	BacT/Alert system, BioMérieux, Lyon, France
	Bacteria	Bronchoalveolar lavage fluid	Acinetobacter calcoaceticus-baumannii complex	RT-PCR	Biofire Filmarray Pneumonia Plus Panel, BioMérieux, Lyon, France
		Bronchoalveolar lavage fluid	Enterobacter cloacae	RT-PCR	Biofire Filmarray Pneumonia Plus Panel, BioMérieux, Lyon, France
		Bronchoalveolar lavage fluid	Escherichia coli	RT-PCR	Biofire Filmarray Pneumonia Plus Panel, BioMérieux, Lyon, France
		Bronchoalveolar lavage fluid	Proteus spp.	RT-PCR	Biofire Filmarray Pneumonia Plus Panel, BioMérieux, Lyon, France
		Bronchoalveolar lavage fluid	Klebsiella aerogenes	RT-PCR	Biofire Filmarray Pneumonia Plus Panel, BioMérieux, Lyon, France
		Bronchoalveolar lavage fluid	Klebsiella oxytoca	RT-PCR	Biofire Filmarray Pneumonia Plus Panel, BioMérieux, Lyon, France
		Bronchoalveolar lavage fluid	Klebsiella pneumoniae	RT-PCR	Biofire Filmarray Pneumonia Plus Panel, BioMérieux, Lyon, France
		Bronchoalveolar lavage fluid	Moraxella catarrhalis	RT-PCR	Biofire Filmarray Pneumonia Plus Panel, BioMérieux, Lyon, France
		Bronchoalveolar lavage fluid	Proteus spp.	RT-PCR	Biofire Filmarray Pneumonia Plus Panel, BioMérieux, Lyon, France
		Bronchoalveolar lavage fluid	Pseudomonas aeruginosa	RT-PCR	Biofire Filmarray Pneumonia Plus Panel, BioMérieux, Lyon, France
		Bronchoalveolar lavage fluid	Serratia marcescens	RT-PCR	Biofire Filmarray Pneumonia Plus Panel, BioMérieux, Lyon, France
		Bronchoalveolar lavage fluid	Staphylococcus aureus	RT-PCR	Biofire Filmarray Pneumonia Plus Panel, BioMérieux, Lyon, France
		Bronchoalveolar lavage fluid	Streptococcus agalactiae	RT-PCR	Biofire Filmarray Pneumonia Plus Panel, BioMérieux, Lyon, France
		Bronchoalveolar lavage fluid	Streptococcus pneumoniae	RT-PCR	Biofire Filmarray Pneumonia Plus Panel, BioMérieux, Lyon, France
		Bronchoalveolar lavage fluid	Streptococcus pyogenes	RT-PCR	Biofire Filmarray Pneumonia Plus Panel, BioMérieux, Lyon, France
		Bronchoalveolar lavage fluid	Chlamydia pneumoniae	RT-PCR	Biofire Filmarray Pneumonia Plus Panel, BioMérieux, Lyon, France
		Bronchoalveolar lavage fluid	Mycoplasma pneumoniae	RT-PCR	Biofire Filmarray Pneumonia Plus Panel, BioMérieux, Lyon, France
		Bronchoalveolar lavage fluid	Legionella pneumophila	RT-PCR	Biofire Filmarray Pneumonia Plus Panel, BioMérieux, Lyon, France
		Cerebrospinal fluid	Neisseria meningitidis	RT-PCR	Seegene Allplex Meningitis-B Panel, Seoul, South Korea
		Cerebrospinal fluid	Streptococcus pneumoniae	RT-PCR	Seegene Allplex Meningitis-B Panel, Seoul, South Korea
		Cerebrospinal fluid	Haemophilus influenzae	RT-PCR	Seegene Allplex Meningitis-B Panel, Seoul, South Korea
		Cerebrospinal fluid	Listeria monocytogenes	RT-PCR	Seegene Allplex Meningitis-B Panel, Seoul, South Korea
		Cerebrospinal fluid	Escherichia coli K1	RT-PCR	Seegene Allplex Meningitis-B Panel, Seoul, South Korea
		Cerebrospinal fluid	Streptococcus agalactiae	RT-PCR	Seegene Allplex Meningitis-B Panel, Seoul, South Korea
	Viruses	Bronchoalveolar lavage fluid	Cytomegalovirus	RT-PCR	Cobas 6800, Roche Diagnostics, Basel, Switzerland
		Bronchoalveolar lavage fluid	Adenovirus	RT-PCR	Biofire Filmarray Pneumonia Plus Panel, BioMérieux, Lyon, France
		Bronchoalveolar lavage fluid	Coronavirus	RT-PCR	Biofire Filmarray Pneumonia Plus Panel, BioMérieux, Lyon, France
		Bronchoalveolar lavage fluid	Human metapneumovirus	RT-PCR	Biofire Filmarray Pneumonia Plus Panel, BioMérieux, Lyon, France
		Bronchoalveolar lavage fluid	Human rhinovirus/enterovirus	RT-PCR	Biofire Filmarray Pneumonia Plus Panel, BioMérieux, Lyon, France
		Bronchoalveolar lavage fluid	Influenza A and B viruses	RT-PCR	Biofire Filmarray Pneumonia Plus Panel, BioMérieux, Lyon, France
		Bronchoalveolar lavage fluid	Parainfluenza virus	RT-PCR	Biofire Filmarray Pneumonia Plus Panel, BioMérieux, Lyon, France
		Bronchoalveolar lavage fluid	Respiratory syncytial virus	RT-PCR	Biofire Filmarray Pneumonia Plus Panel, BioMérieux, Lyon, France
		Cerebrospinal fluid	Adenovirus	RT-PCR	Seegene Allplex Meningitis-V2 Panel, Seoul, South Korea
		Cerebrospinal fluid	Enterovirus	RT-PCR	Seegene Allplex Meningitis-V2 Panel, Seoul, South Korea
		Cerebrospinal fluid	Human parechovirus	RT-PCR	Seegene Allplex Meningitis-V2 Panel, Seoul, South Korea
		Cerebrospinal fluid	Mumpsvirus	RT-PCR	Seegene Allplex Meningitis-V2 Panel, Seoul, South Korea
		Cerebrospinal fluid	Parvovirus-B19	RT-PCR	Seegene Allplex Meningitis-V2 Panel, Seoul, South Korea
		Cerebrospinal fluid	Cytomegalovirus	RT-PCR	Seegene Allplex Meningitis-V1 Panel, Seoul, South Korea
		Cerebrospinal fluid	Epstein-Barr virus,	RT-PCR	Seegene Allplex Meningitis-V1 Panel, Seoul, South Korea
		Cerebrospinal fluid	Herpes simplex virus types 1 and 2	RT-PCR	Seegene Allplex Meningitis-V1 Panel, Seoul, South Korea
		Cerebrospinal fluid	Human herpes virus 6 and 7	RT-PCR	Seegene Allplex Meningitis-V1 Panel, Seoul, South Korea
		Cerebrospinal fluid	Varicella-zoster virus	RT-PCR	Seegene Allplex Meningitis-V1 Panel, Seoul, South Korea
		Bronchoalveolar lavage fluid	Pneumocystis jirovecii	RT-PCR	Pneumocystis ELITe MGB Kit, ELITechGroup, Puteaux, France
		Bronchoalveolar lavage fluid	Aspergillus sp.	RT-PCR	Aspergillus spp. ELITe MGB Kit, ELITechGroup, Puteaux, France
		Bronchoalveolar lavage fluid	Aspergillus sp.	Antigen chemiluminescence immunoassay	VirClia LOTUS, Vircell, Granada, Spain
		Cerebrospinal fluid	Cryptococcus sp.	Antigen lateral flow assay	CrAg LFA, IMMY, Norman, USA
		Cerebrospinal fluid	Aspergillus sp.	RT-PCR	Aspergillus spp. ELITe MGB Kit, ELITechGroup, Puteaux, France
	Fungi	Cerebrospinal fluid	Aspergillus sp.	Antigen chemiluminescence immunoassay	VirClia LOTUS, Vircell, Granada, Spain
		Serum	Aspergillus sp.	Antigen chemiluminescence immunoassay	VirClia LOTUS, Vircell, Granada, Spain
		Serum	Cryptococcus sp.	Antigen lateral flow assay	CrAg LFA, IMMY, Norman, USA
		Whole blood	Aspergillus sp.	RT-PCR	Aspergillus spp. ELITe MGB Kit, ELITechGroup, Puteaux, France
	Protozoon	Cerebrospinal fluid	Toxoplasma gondii	RT-PCR	Toxoplasma g. ELITe MGB Kit, ELITechGroup, Puteaux, France
		Whole blood	Toxoplasma gondii	RT-PCR	Toxoplasma g. ELITe MGB Kit, ELITechGroup, Puteaux, France
