# Supplementary material for: First documented case of a fatal autochthonous Usutu virus infection in an immunocompromised patient in Hungary: a clinical-virological report and implications from the literature
Source: Virol J. 2025 Jul 29;22:261. doi: 10.1186/s12985-025-02890-9 (PMC12309071; doi:10.1186/s12985-025-02890-9)
Supplement: Supplementary file 2 — Supplementary Material 2 [file 12985_2025_2890_MOESM2_ESM.xlsx]

## Sheet: Munka1
A multiplex panel for Usutu virus was designed using the Primal Scheme. (n.d.). Primer design tool. Retrieved April 18, 2025, from https://primalscheme.com/ Primer schemes are deemed derived works and are licensed under CC BY-SA 4.0
Starting point	Endpoint	Name	Pool	Orientation	Sequence 5'-3'	Alternative sequences were added manually to cover all sequence variants.
0	31	USUV_1_LEFT_1	1	+	CTGTGTGAGCTCTACTACTTAGTATTGTTTT
770	793	USUV_1_RIGHT_1	1	-	GCATCCTTCTTGTTAGCCAGCAT
702	724	USUV_2_LEFT_1	2	+	GGTGCACAAGAACCAGACACTC
1465	1487	USUV_2_RIGHT_1	2	-	TGGGGAGTTGGGAGTGATGGTA
1425	1453	USUV_3_LEFT_1	1	+	ACTATTCTTCACAACTAGGAGCATCACA
2195	2215	USUV_3_RIGHT_1	1	-	AGACGCTGTGCCCCTTTGAT
2161	2185	USUV_4_LEFT_1	2	+	AGGAAGTTCCATTGGAAAAGCGTT
2162	2185	USUV_4_LEFT_2	2	+	GGAAGCTCCATTGGAAAAGCGTT
2931	2958	USUV_4_RIGHT_1	2	-	TGGACATGATGCCAAATCCAAAATCTT	USUV_4_RIGHT_2	TGGACATGATGCCAAATCCAAAGTCTT
2877	2899	USUV_5_LEFT_1	1	+	CCGAGACCAAAGAATGTCCCGA
3645	3666	USUV_5_RIGHT_1	1	-	TTCCCCCAAGAATCAGCACGA
3602	3623	USUV_6_LEFT_1	2	+	TGGACGGCCAGATTGACTGTT
4360	4384	USUV_6_RIGHT_1	2	-	GTTATGTCAGCTGCTCTCTCAAGC
4318	4343	USUV_7_LEFT_1	1	+	GGCAGTTTCTTACACCATTTCAGGC
5088	5110	USUV_7_RIGHT_1	1	-	TCTTCTCTTTCGCCTTGCACGA
5038	5063	USUV_8_LEFT_1	2	+	CTTGTACGGGAATGGAGTCATCTTG
5808	5837	USUV_8_RIGHT_1	2	-	CATCTCTGAGATGTCTGTTGTTATCACAA
5743	5766	USUV_9_LEFT_1	1	+	CATTCAACTCAACCGCAAGTCCT	USUV_9_LEFT_2	CATCCAACTCAACCGCAAGTCCT
6513	6540	USUV_9_RIGHT_1	1	-	CCAGATACATGGTATCAAAAGCCTCTC
6462	6485	USUV_10_LEFT_1	2	+	GATTCCTTGAAGTCCTGGGGAGA
7232	7253	USUV_10_RIGHT_1	2	-	TGCCGCAGTGATCAGAGTTGT
7169	7190	USUV_11_LEFT_1	1	+	TTCACGGAGCTGGACTTGACA
7938	7960	USUV_11_RIGHT_1	1	-	CCTTTGAGCGTGGCTGCATAGT
7888	7910	USUV_12_LEFT_1	2	+	ACCAATTGGCAAGGTGGTTGAC
8658	8680	USUV_12_RIGHT_1	2	-	GCATCCCAGGGCTTGCTCATTA
8618	8638	USUV_13_LEFT_1	1	+	ACCGGTTCAGCAAGCTCCTT
9388	9411	USUV_13_RIGHT_1	1	-	CCACCTTGTGTTTGTAGGTCAGC
9355	9378	USUV_14_LEFT_1	2	+	TGAGCACAGACAACTAGCCAGAG
10125	10150	USUV_14_RIGHT_1	2	-	TTGTCTTGGATCCACACTTTGTTCC	USUV_14_RIGHT_2	TTGTCTTGAATCCACACTTTGTTCC
10060	10083	USUV_15_LEFT_1	1	+	CAGGACTTCATGGTCAGTGCATG
10830	10852	USUV_15_RIGHT_1	1	-	AGTTCCACGGGGTCTCCTCTAA
10255	10275	USUV_16_LEFT_1	2	+	GGCAACGTGGGCTGAAAACA
11012	11033	USUV_16_RIGHT_1	2	-	ACCAACCACAATTTTCGGCGC
