# Supplementary material for: First documented case of a fatal autochthonous Usutu virus infection in an immunocompromised patient in Hungary: a clinical-virological report and implications from the literature
Source: Virol J. 2025 Jul 29;22:261. doi: 10.1186/s12985-025-02890-9 (PMC12309071; doi:10.1186/s12985-025-02890-9)
Supplement: Supplementary file 3 — Supplementary Material 3 [file 12985_2025_2890_MOESM3_ESM.xlsx]

## Sheet: Source_modifiers_USUV
GenBank accession number	Date of collection	Country:settlement	Sample type	Sample ID	Geographic coordinate	Usutu virus lineage	Host	Nomenclature of territorial units for statistics	Note
PV523801	04-Oct-2024	Hungary:Budapest	Blood	9460	47.30 N 19.4 E	Europe 2	Homo sapiens	NUTS3 code: HU110	Patient No.3
PV523802	12-Oct-2024	Hungary:Budapest	Blood	9731	47.30 N 19.4 E	Europe 2	Homo sapiens	NUTS3 code: HU110	Patient No.3
PV541149	07-Aug-2024	Hungary:Gardony	Urine	7096	47.12 N 18.38 E	Europe 2	Homo sapiens	NUTS3 code: HU211	Patient No.1
PV501205	21-Jul-2024	Hungary:Vecses	Mosquito pool	204	47.24 N 19.16 E	Europe 2	Culex spp	NUTS3 code: HU120
PV501206	21-Jul-2024	Hungary:Vecses	Mosquito pool	205	47.24 N 19.16 E	Europe 2	Culex spp	NUTS3 code: HU120
PV501207	21-Jul-2024	Hungary:Budapest	Mosquito pool	265	47.30 N 19.4 E	Europe 2	Culex spp	NUTS3 code: HU110
PV501208	02-Aug-2024	Hungary:Budapest,Soroksar	Mosquito pool	296	47.30 N 19.4 E	Europe 2	Culex spp	NUTS3 code: HU110
PV501209	16-Aug-2024	Hungary:Vecses	Mosquito pool	373	47.24 N 19.16 E	Europe 2	Culex spp	NUTS3 code: HU120
PV501210	24-Aug-2024	Hungary:Budapest	Mosquito pool	406	47.30 N 19.4 E	Europe 2	Culex spp	NUTS3 code: HU110
PV501211	07-Aug-2024	Hungary:Budapest	Mosquito pool	412	47.30 N 19.4 E	Europe 2	Culex spp	NUTS3 code: HU110
PV501212	31-Jul-2024	Hungary:Budapest	Mosquito pool	416	47.30 N 19.4 E	Europe 2	Culex spp	NUTS3 code: HU110
PQ772639	11-Nov-2024	Hungary:Budapest	Virus isolate (cell culture supernatant) Vero E6 passage 2	USUV-HUN-SM2024	47.30 N 19.4 E	Europe 2	Isolated from human brain	NUTS3 code: HU110	Patient No.3
